# Supplementary material for: Quantitative analysis of axon collaterals of single pyramidal cells of the anterior piriform cortex of the guinea pig
Source: BMC Neurosci. 2017 Feb 8;18:25. doi: 10.1186/s12868-017-0342-7 (PMC5299671; doi:10.1186/s12868-017-0342-7)
Supplement: Supplementary file 1 — Additional file 1. Raw data for Table 1. [file 12868_2017_342_MOESM1_ESM.xls]

## Sheet: cell-1長さ
PC Ia	*3.125	sqrt	PC Ib	*3.125	sqrt	PC II	*3.125	sqrt	PC III	*3.125	sqrt	Den	*3.125	sqrt	Tu	*3.125	sqrt	HDB	AON	*3.125	sqrt	AI	*3.125	sqrt	OB	*3.125	sqrt		cell-1	%
85	265.625	277.411	79	246.875	259.514	278	868.75	872.426	225	703.125	707.661	34	106.25	133	95	296.875	307.465		22	68.75	105.483	210	656.25	661.108	31	96.875	125.637	Ia	6864	6.19885
15	46.875	92.7214	123	384.375	392.612	110	343.75	352.936	300	937.5	940.907	35	109.375	135.51	595	1859.38	1861.1		22	68.75	105.483	87	271.875	283.401	27	84.375	116.272	Ib	23959	21.6373
32	100	128.062	29	90.625	120.884	89	278.125	289.402	339	1059.38	1062.39	39	121.875	145.786	224	700	704.557		25	78.125	111.819	204	637.5	642.5	18	56.25	97.796	II	10306.2	9.30751
69	215.625	229.987	51	159.375	178.327	108	337.5	346.852	392	1225	1227.61	56	175	192.419	57	178.125	195.265		19	59.375	99.6263	139	434.375	441.68	16	50	94.3398	II	47712.9	43.0893
64	200	215.407	73	228.125	241.746	70	218.75	232.92	309	965.625	968.933	31	96.875	125.637	75	234.375	247.652		21	65.625	103.473	99	309.375	319.551	10	31.25	85.8869	DEN	4002.56	3.6147
18	56.25	97.796	94	293.75	304.449	21	65.625	103.473	343	1071.88	1074.86	29	90.625	120.884	84	262.5	274.42		21	65.625	103.473	129	403.125	410.986	7	21.875	82.9368	Tu	7206.93	6.50855
73	228.125	241.746	89	278.125	289.402	38	118.75	143.184	129	403.125	410.986	31	96.875	125.637	25	78.125	111.819		19	59.375	99.6263	109	340.625	349.893	5	15.625	81.5116	AON	6147.03	5.55136
49	153.125	172.764	103	321.875	331.668	35	109.375	135.51	56	175	192.419	27	84.375	116.272	31	96.875	125.637		17	53.125	96.0326	95	296.875	307.465		total	684.38	AI	3847.2	3.47439
34	106.25	133	79	246.875	259.514	34	106.25	133	302	943.75	947.135	50	156.25	175.539	33	103.125	130.517		16	50	94.3398	46	143.75	164.512				OB	684.38	0.618061
19	59.375	99.6263	105	328.125	337.737	29	90.625	120.884	639	1996.88	1998.48	20	62.5	101.52	27	84.375	116.272		17	53.125	96.0326	36	112.5	138.044				Total	110730	100
21	65.625	103.473	175	546.875	552.695	37	115.625	140.603	138	431.25	438.608	38	118.75	143.184	29	90.625	120.884		16	50	94.3398	32	100	128.062
18	56.25	97.796	121	378.125	386.495	14	43.75	91.1815	292	912.5	916	20	62.5	101.52	28	87.5	118.559		17	53.125	96.0326		total	3847.2
53	165.625	183.934	104	325	334.701	24	75	109.659	245	765.625	769.793	20	62.5	101.52	33	103.125	130.517		12	37.5	88.353
243	759.375	763.577	94	293.75	304.449	26	81.25	114.024	155	484.375	490.937	22	68.75	105.483	34	106.25	133		15	46.875	92.7214
102	318.75	328.636	137	428.125	435.535	13	40.625	89.724	293	915.625	919.113	30	93.75	123.244	27	84.375	116.272		17	53.125	96.0326
85	265.625	277.411	98	306.25	316.527	13	40.625	89.724	165	515.625	521.794	36	112.5	138.044	29	90.625	120.884		62	193.75	209.616
43	134.375	156.386	166	518.75	524.882	50	156.25	175.539	192	600	605.31	47	146.875	167.249	36	112.5	138.044		73	228.125	241.746
29	90.625	120.884	116	362.5	371.223	23	71.875	107.545	219	684.375	689.035	28	87.5	118.559	27	84.375	116.272		79	246.875	259.514
30	93.75	123.244	73	228.125	241.746	30	93.75	123.244	187	584.375	589.826	31	96.875	125.637	43	134.375	156.386		43	134.375	156.386
34	106.25	133	121	378.125	386.495	125	390.625	398.733	121	378.125	386.495	24	75	109.659	50	156.25	175.539		56	175	192.419
57	178.125	195.265	155	484.375	490.937	210	656.25	661.108	114	356.25	365.122	28	87.5	118.559	27	84.375	116.272		33	103.125	130.517
101	315.625	325.606	121	378.125	386.495	157	490.625	497.105	74	231.25	244.697	22	68.75	105.483	31	96.875	125.637		19	59.375	99.6263
39	121.875	145.786	97	303.125	313.504	42	131.25	153.709	92	287.5	298.423	19	59.375	99.6263	23	71.875	107.545		12	37.5	88.353
28	87.5	118.559	173	540.625	546.512	31	96.875	125.637	118	368.75	377.328	24	75	109.659	46	143.75	164.512		15	46.875	92.7214
40	125	148.408	112	350	359.026	39	121.875	145.786	30	93.75	123.244	54	168.75	186.753	52	162.5	181.125		17	53.125	96.0326
99	309.375	319.551	78	243.75	256.543	54	168.75	186.753	44	137.5	159.079	21	65.625	103.473	21	65.625	103.473		16	50	94.3398
53	165.625	183.934	71	221.875	235.857	179	559.375	565.067	97	303.125	313.504	22	68.75	105.483	9	28.125	84.7999		15	46.875	92.7214
135	421.875	429.393	54	168.75	186.753	40	125	148.408	68	212.5	227.06	19	59.375	99.6263	35	109.375	135.51		12	37.5	88.353
165	515.625	521.794	88	275	286.4	113	353.125	362.074	93	290.625	301.435	19	59.375	99.6263	46	143.75	164.512		14	43.75	91.1815
65	203.125	218.311	162	506.25	512.532	84	262.5	274.42	50	156.25	175.539	16	50	94.3398	29	90.625	120.884		17	53.125	96.0326
19	59.375	99.6263	122	381.25	389.553	39	121.875	145.786	15	46.875	92.7214	13	40.625	89.724	27	84.375	116.272		14	43.75	91.1815
17	53.125	96.0326	45	140.625	161.788	91	284.375	295.414	58	181.25	198.12	14	43.75	91.1815	16	50	94.3398		13	40.625	89.724
9	28.125	84.7999	105	328.125	337.737	83	259.375	271.432	197	615.625	620.801	15	46.875	92.7214	21	65.625	103.473		13	40.625	89.724
		6863.93	135	421.875	429.393	68	212.5	227.06	196	612.5	617.702		total	4002.56	18	56.25	97.796		12	37.5	88.353
			70	218.75	232.92	69	215.625	229.987	138	431.25	438.608				13	40.625	89.724		13	40.625	89.724
			100	312.5	322.578	27	84.375	116.272	191	596.875	602.212						7206.93		14	43.75	91.1815
			58	181.25	198.12	30	93.75	123.244	228	712.5	716.977								13	40.625	89.724
			161	503.125	509.446	88	275	286.4	606	1893.75	1895.44								13	40.625	89.724
			95	296.875	307.465	23	71.875	107.545	383	1196.88	1199.55								12	37.5	88.353
			121	378.125	386.495	22	68.75	105.483	133	415.625	423.254								12	37.5	88.353
			120	375	383.438	39	121.875	145.786	252	787.5	791.553								12	37.5	88.353
			233	728.125	732.507	29	90.625	120.884	218	681.25	685.931								13	40.625	89.724
			64	200	215.407	45	140.625	161.788	237	740.625	744.933								10	31.25	85.8869
			112	350	359.026	87	271.875	283.401	139	434.375	441.68								12	37.5	88.353
			210	656.25	661.108	36	112.5	138.044	208	650	654.905								10	31.25	85.8869
			102	318.75	328.636	11	34.375	87.0726	103	321.875	331.668								12	37.5	88.353
			133	415.625	423.254	48	150	170	83	259.375	271.432								10	31.25	85.8869
			134	418.75	426.323			10306.2	114	356.25	365.122								18	56.25	97.796
			57	178.125	195.265				61	190.625	206.731								12	37.5	88.353
			62	193.75	209.616				74	231.25	244.697								12	37.5	88.353
			77	240.625	253.575				63	196.875	212.508								11	34.375	87.0726
			122	381.25	389.553				67	209.375	224.138								9	28.125	84.7999
			53	165.625	183.934				71	221.875	235.857								7	21.875	82.9368
			58	181.25	198.12				86	268.75	280.404								7	21.875	82.9368
			89	278.125	289.402				65	203.125	218.311								7	21.875	82.9368
			201	628.125	633.199				40	125	148.408								9	28.125	84.7999
			240	750	754.255				38	118.75	143.184								8	25	83.8153
			118	368.75	377.328				75	234.375	247.652								9	28.125	84.7999
			107	334.375	343.812				63	196.875	212.508								15	46.875	92.7214
			29	90.625	120.884				65	203.125	218.311								9	28.125	84.7999
			146	456.25	463.211				36	112.5	138.044									total	6147.03
			59	184.375	200.983				11	34.375	87.0726
			64	200	215.407				56	175	192.419
			64	200	215.407				57	178.125	195.265
			19	59.375	99.6263				3154	9856.25	9856.57
			92	287.5	298.423				69	215.625	229.987
			46	143.75	164.512				82	256.25	268.448
			60	187.5	203.854				366	1143.75	1146.54
			42	131.25	153.709				152	475	481.69
			35	109.375	135.51				64	200	215.407
			92	287.5	298.423				64	200	215.407
			51	159.375	178.327				39	121.875	145.786
			54	168.75	186.753				41	128.125	151.05
			36	112.5	138.044				22	68.75	105.483
			23	71.875	107.545				28	87.5	118.559
					23959				19	59.375	99.6263
									22	68.75	105.483
									17	53.125	96.0326
									23	71.875	107.545
									39	121.875	145.786
									76	237.5	250.612
									88	275	286.4
									35	109.375	135.51
									50	156.25	175.539
									82	256.25	268.448
									15	46.875	92.7214
									19	59.375	99.6263
									49	153.125	172.764
											47712.9

## Sheet: cell-1.2
	cell-1	%	cell-2	%		cell-1	cell-2	stde	sem	EMAV	EMAN/
Ia	6864	6.19885	4124.79	4.5677	Ia	6864	4124.79	1936.91	1369.6	5494.4	5.46614
Ib	23959	21.6373	12624.2	13.9797	Ib	23959	12624.2	8014.95	5667.43	18291.6	18.1975
II	10306.2	9.30751	8540.1	9.45712	II	10306.2	8540.1	1248.84	883.065	9423.17	9.3747
II	47712.9	43.0893	43365	48.0215	II	47712.9	43365	3074.4	2173.93	45538.9	45.3047
DEN	4002.56	3.6147	6244	6.91447	DEN	4002.56	6244	1584.94	1120.72	5123.28	5.09693
Tu	7206.93	6.50855	6896.7	7.63726	Tu	7206.93	6896.7	219.366	155.115	7051.82	7.01554
AON	6147.03	5.55136	6051.7	6.70152	AON	6147.03	6051.7	67.4085	47.665	6099.36	6.06799
AI	3847.2	3.47439	2282.7	2.52781	AI	3847.2	2282.7	1106.27	782.25	3064.95	3.04919
OB	684.38	0.618061	174.2	0.192905	OB	684.38	174.2	360.752	255.09	429.29	0.427082
Total	110730	100	90303.4	100	Total	110730	90303.4	14444	10213.4	100517	99.9998
Ia	6864	6.19885	4124.79	4.5677
Ib	23959	21.6373	12624.2	13.9797
II	10306.2	9.30751	8540.1	9.45712
III	47712.9	43.0893	43365	48.0215	stde	sem	ave	Eman
Pctotal	88842.1	80.2329	68654.1	76.026	46161.8	32641.3	78748.1	78.3431

## Sheet: cell-2
cell-2pcIa	*3.125	sqrt	pcIb	*3.125	sqrt	pcII	*3.125	sqrt	pcIII	*3.125	sqrt	Den	*3.125	sqrt	Tu	*3.125	sqrt	AON	*3.125	sqrt	AI	*3.125	sqrt	OB	*3.125	sqrt		cell-2	%
73	228.125	241.746	39	121.875	145.786	188	587.5	592.922	610	1906.25	1907.93	35	109.375	135.51	113	353.125	362.074	21	65.625	103.473	88	275	286.4	12	37.5	88.353	Ia	4124.79	4.5677
39	121.875	145.786	44	137.5	159.079	112	350	359.026	435	1359.38	1361.73	55	171.875	189.581	115	359.375	368.172	28	87.5	118.559	67	209.375	224.138	10	31.25	85.8869	Ib	12624.2	13.9797
60	187.5	203.854	40	125	148.408	28	87.5	118.559	297	928.125	931.566	38	118.75	143.184	143	446.875	453.979	17	53.125	96.0326	373	1165.62	1168.37		total	174.24	II	8540.1	9.45712
51	159.375	178.327	25	78.125	111.819	39	121.875	145.786	279	871.875	875.538	40	125	148.408	128	400	407.922	22	68.75	105.483	99	309.375	319.551				III	43365	48.0215
102	318.75	328.636	31	96.875	125.637	36	112.5	138.044	193	603.125	608.408	29	90.625	120.884	103	321.875	331.668	12	37.5	88.353	42	131.25	153.709				DEN	6244	6.91447
25	78.125	111.819	40	125	148.408	42	131.25	153.709	192	600	605.31	38	118.75	143.184	71	221.875	235.857	17	53.125	96.0326	33	103.125	130.517				Tu	6896.7	7.63726
38	118.75	143.184	24	75	109.659	40	125	148.408	82	256.25	268.448	29	90.625	120.884	47	146.875	167.249	16	50	94.3398		total	2282.68				AON	6051.7	6.70152
65	203.125	218.311	48	150	170	39	121.875	145.786	89	278.125	289.402	29	90.625	120.884	51	159.375	178.327	21	65.625	103.473							AI	2282.7	2.52781
19	59.375	99.6263	56	175	192.419	59	184.375	200.983	215	671.875	676.621	33	103.125	130.517	29	90.625	120.884	61	190.625	206.731							OB	174.2	0.192905
56	175	192.419	50	156.25	175.539	28	87.5	118.559	127	396.875	404.858	27	84.375	116.272	41	128.125	151.05	24	75	109.659								90303.4	100
43	134.375	156.386	39	121.875	145.786	56	175	192.419	132	412.5	420.186	31	96.875	125.637	33	103.125	130.517	37	115.625	140.603
25	78.125	111.819	39	121.875	145.786	74	231.25	244.697	106	331.25	340.773	37	115.625	140.603	18	56.25	97.796	39	121.875	145.786
49	153.125	172.764	59	184.375	200.983	46	143.75	164.512	84	262.5	274.42	29	90.625	120.884	23	71.875	107.545	87	271.875	283.401
75	234.375	247.652	50	156.25	175.539	117	365.625	374.275	64	200	215.407	27	84.375	116.272	19	59.375	99.6263	59	184.375	200.983
22	68.75	105.483	77	240.625	253.575	85	265.625	277.411	28	87.5	118.559	25	78.125	111.819	35	109.375	135.51	52	162.5	181.125
13	40.625	89.724	24	75	109.659	158	493.75	500.189	59	184.375	200.983	27	84.375	116.272	48	150	170	64	200	215.407
24	75	109.659	37	115.625	140.603	117	365.625	374.275	62	193.75	209.616	30	93.75	123.244	33	103.125	130.517	59	184.375	200.983
23	71.875	107.545	44	137.5	159.079	37	115.625	140.603	56	175	192.419	22	68.75	105.483	26	81.25	114.024	65	203.125	218.311
20	62.5	101.52	145	453.125	460.133	26	81.25	114.024	76	237.5	250.612	25	78.125	111.819	64	200	215.407	74	231.25	244.697
16	50	94.3398	56	175	192.419	45	140.625	161.788	86	268.75	280.404	21	65.625	103.473	35	109.375	135.51	64	200	215.407
22	68.75	105.483	53	165.625	183.934	28	87.5	118.559	32	100	128.062	24	75	109.659	38	118.75	143.184	32	100	128.062
44	137.5	159.079	19	59.375	99.6263	54	168.75	186.753	20	62.5	101.52	97	303.125	313.504	38	118.75	143.184	22	68.75	105.483
36	112.5	138.044	38	118.75	143.184	70	218.75	232.92	21	65.625	103.473	35	109.375	135.51	24	75	109.659	32	100	128.062
30	93.75	123.244	41	128.125	151.05	102	318.75	328.636	374	1168.75	1171.48	48	150	170	340	1062.5	1065.51	15	46.875	92.7214
15	46.875	92.7214	25	78.125	111.819	43	134.375	156.386	502	1568.75	1570.79	45	140.625	161.788	40	125	148.408	12	37.5	88.353
62	193.75	209.616	33	103.125	130.517	60	187.5	203.854	560	1750	1751.83	29	90.625	120.884	37	115.625	140.603	12	37.5	88.353
34	106.25	133	27	84.375	116.272	51	159.375	178.327	314	981.25	984.506	48	150	170	31	96.875	125.637	12	37.5	88.353
		4121.79	35	109.375	135.51	23	71.875	107.545	208	650	654.905	30	93.75	123.244	42	131.25	153.709	13	40.625	89.724
			30	93.75	123.244	27	84.375	116.272	218	681.25	685.931	26	81.25	114.024	37	115.625	140.603	13	40.625	89.724
			23	71.875	107.545	26	81.25	114.024	269	840.625	844.423	26	81.25	114.024	29	90.625	120.884	13	40.625	89.724
			42	131.25	153.709	32	100	128.062	177	553.125	558.88	33	103.125	130.517	41	128.125	151.05	13	40.625	89.724
			25	78.125	111.819	56	175	192.419	211	659.375	664.21	31	96.875	125.637	27	84.375	116.272	14	43.75	91.1815
			28	87.5	118.559	31	96.875	125.637	265	828.125	831.98	63	196.875	212.508	29	90.625	120.884	12	37.5	88.353
			45	140.625	161.788	51	159.375	178.327	436	1362.5	1364.85	40	125	148.408	21	65.625	103.473	15	46.875	92.7214
			27	84.375	116.272	29	90.625	120.884	361	1128.12	1130.96	43	134.375	156.386			6896.69	10	31.25	85.8869
			46	143.75	164.512	37	115.625	140.603	158	493.75	500.189	23	71.875	107.545				9	28.125	84.7999
			28	87.5	118.559	49	153.125	172.764	183	571.875	577.444	18	56.25	97.796				10	31.25	85.8869
			37	115.625	140.603	34	106.25	133	214	668.75	673.518	16	50	94.3398				8	25	83.8153
			6	18.75	82.1679	43	134.375	156.386	168	525	531.06	14	43.75	91.1815				9	28.125	84.7999
			12	37.5	88.353	56	175	192.419	139	434.375	441.68	15	46.875	92.7214				21	65.625	103.473
			23	71.875	107.545	59	184.375	200.983	119	371.875	380.383	41	128.125	151.05				15	46.875	92.7214
			31	96.875	125.637	35	109.375	135.51	33	103.125	130.517	16	50	94.3398				21	65.625	103.473
			20	62.5	101.52	29	90.625	120.884	163	509.375	515.619	16	50	94.3398				13	40.625	89.724
			57	178.125	195.265	34	106.25	133	143	446.875	453.979	16	50	94.3398				13	40.625	89.724
			59	184.375	200.983			8540.13	343	1071.88	1074.86	17	53.125	96.0326				15	46.875	92.7214
			26	81.25	114.024				203	634.375	639.399	15	46.875	92.7214				14	43.75	91.1815
			43	134.375	156.386				141	440.625	447.829	14	43.75	91.1815				12	37.5	88.353
			34	106.25	133				163	509.375	515.619	18	56.25	97.796				17	53.125	96.0326
			27	84.375	116.272				184	575	580.539	18	56.25	97.796				13	40.625	89.724
			41	128.125	151.05				217	678.125	682.828		total	6244.09				11	34.375	87.0726
			23	71.875	107.545				270	843.75	847.534							7	21.875	82.9368
			41	128.125	151.05				237	740.625	744.933								total	6051.7
			23	71.875	107.545				174	543.75	549.604
			52	162.5	181.125				204	637.5	642.5
			35	109.375	135.51				148	462.5	469.368
			40	125	148.408				176	550	555.788
			17	53.125	96.0326				150	468.75	475.528
			20	62.5	101.52				98	306.25	316.527
			74	231.25	244.697				120	375	383.438
			66	206.25	221.222				91	284.375	295.414
			50	156.25	175.539				125	390.625	398.733
			50	156.25	175.539				133	415.625	423.254
			78	243.75	256.543				64	200	215.407
			38	118.75	143.184				165	515.625	521.794
			58	181.25	198.12				29	90.625	120.884
			24	75	109.659				108	337.5	346.852
			78	243.75	256.543				16	50	94.3398
			166	518.75	524.882				134	418.75	426.323
			71	221.875	235.857				77	240.625	253.575
			29	90.625	120.884				194	606.25	611.506
			33	103.125	130.517				221	690.625	695.243
			25	78.125	111.819				216	675	679.724
			34	106.25	133				108	337.5	346.852
			26	81.25	114.024				123	384.375	392.612
			51	159.375	178.327				89	278.125	289.402
			35	109.375	135.51				87	271.875	283.401
			27	84.375	116.272				84	262.5	274.42
			41	128.125	151.05				69	215.625	229.987
			72	225	238.799				77	240.625	253.575
			56	175	192.419				19	59.375	99.6263
					12624.2						43364.6
