# Supplementary material for: Quantitative analysis of axon collaterals of single pyramidal cells of the anterior piriform cortex of the guinea pig
Source: BMC Neurosci. 2017 Feb 8;18:25. doi: 10.1186/s12868-017-0342-7 (PMC5299671; doi:10.1186/s12868-017-0342-7)
Supplement: Supplementary file 2 — Additional file 2. Raw data for Table 2. [file 12868_2017_342_MOESM2_ESM.xls]

## Sheet: Sheet1
cell-1.2	Mean	cell-1	No of bouton		cell-2	cell-2No of bouton			cell-1	cell-2	mean	stde	sem
Ia	9.4	6864	730.213		4125	438.83			730	439	584.5	205.768	145.5
Ib	10.7	23959	2239.16		12624	1179.81			2239	1179.8	1709.4	748.968	529.6
II	11.1	10306	928.468		8540	769.369			928	769	848.5	112.43	79.5
III	11.5	47713	4148.96		43365	3770.87			4149	3771	3960	267.286	189
DEN	13.1	4003	305.573		6244	476.641			306	476.64	391.32	120.661	85.32
Tu	10.3	7207	699.709		6897	669.612			700	669.61	684.805	21.489	15.195
AI	12.1	3847	317.934		2283	188.678			318	189	253.5	91.2168	64.5
AON	14.2	6147	432.887		6052	426.197			433	426	429.5	4.94975	3.5
OB	6.6	684	103.636		174	26.3636			104	26	65	55.1543	39
totalMean	11		9906.54			7946.37		total	9907	7946.05	8926.52	1386.6	980.475
stde	2.0715
sem	0.624581
PCcell-1.2	Mean	cell-1	No of bouton		cell-2	cell-2No of bouton
Ia	9.4	6864	730.213		4125	438.83			cell1+cell2
Ib	10.7	23959	2239.16		12624	1179.81			8091
II	11.1	10306	928.468		8540	769.369			6195
III	11.5	47713	4148.96		43365	3770.87		mean	7143
PCtotalMean	10.675	88842	8046.8		68654	6158.88		stde	1340.67
stde	0.788591	18535.3	1574.29		17809.1	1518		sem	948
sem	0.16097	9267.63	787.147	0	8904.55	758.999

## Sheet: bouton%
cell-1	No.bouton	%		cell-2	No.bouton	%			cell-1No.bouton	cell-2No.bouton	cell-1.2mean	stde	sem
Ia	730	7.37002		Ia	439	5.52479		Ia	730	439	584.5	205.768	145.5
Ib	2237	22.5846		Ib	1179.8	14.8477		Ib	2237	1179.8	1708.4	747.553	528.6
II	928	9.36901		II	769	9.67783		II	928	769	848.5	112.43	79.5
III	4149	41.8879		III	3771	47.4578		III	4149	3771	3960	267.286	189
DEN	306	3.08935		DEN	476.64	5.99849		DEN	306	476.64	391.32	120.661	85.32
Tu	700	7.06714		Tu	669.61	8.42701		Tu	700	669.61	684.805	21.489	15.195
AI	318	3.2105		AI	189	2.37856		AI	318	189	253.5	91.2168	64.5
AON	433	4.37153		AON	426	5.36119		AON	433	426	429.5	4.94975	3.5
OB	104	1.04997		OB	26	0.327209		OB	104	26	65	55.1543	39
total	9907	100.02		total	7946.05	100.001		total	9905	7946.05	8925.52	1385.19	979.475
cell-1	No.bouton	%		cell-2	No.bouton	%			cell-1No.bouton	cell-2No.bouton	cell-1.2
Ia	730	7.37002		Ia	439	5.52479		Ia	730	439	584.5	205.768	145.5
Ib	2237	22.5846		Ib	1179.8	14.8477		Ib	2237	1179.8	1708.4	747.553	528.6
II	928	9.36901		II	769	9.67783		II	928	769	848.5	112.43	79.5
III	4149	41.8879		III	3771	47.4578		III	4149	3771	3960	267.286	189
Pctotal	8044	81.2115	0	Pctotal	6158.8	77.5082		Pctotal	8044	6158.8	7101.4	1333.04	942.6

## Sheet: cell-1.2Mean+SEM
cell-1	Ia	*1.6	cell-1	Ib	*1.6	cell-1	II	*1.6	cell-1	III	*1.6	cell-1	Den	*1.6	cell-1	Tu	*1.6	cell-1	AON	*1.6	cell-1	cell-1	AI	*1.6	cell-1	OB	*1.6		cell-1.2	Mean	SEM
	6.5	10.4		14.5	23.2		13.5	21.6		16	25.6		2.5	4		8	12.8		2.5	4			6	9.6		2	3.2		Ia	9.4	0.6
	4	6.4		2.5	4		9.5	15.2		9.5	15.2		11	17.6		9.5	15.2		8	12.8			4	6.4		5	8		Ib	10.7	1.2
	10.5	16.8		4	6.4		4	6.4		4	6.4		8.5	13.6		2.5	4		6	9.6			4	6.4		5	8		II	11.1	1.03
	11	17.6		4.5	7.2		11	17.6		8	12.8		2.5	4		7	11.2		4.5	7.2			2.5	4		6	9.6		III	11.5	1.3
	5	8		4	6.4		3	4.8		11.5	18.4		8	12.8		3	4.8		2.5	4			5	8		6	9.6		DEN	13.1	0.6
	3	4.8		2.5	4		6	9.6		22	35.2		8.5	13.6		1.5	2.4		18	28.8			11	17.6		2.5	4		Tu	10.3	0.7
	15	24		7.5	12		4.5	7.2		2	3.2		3.5	5.6		2.5	4		9	14.4			12.5	20		2.5	4		AON	14.2	1.1
	10.5	16.8		11	17.6		5.5	8.8		17	27.2		12	19.2		3	4.8		6	9.6			4	6.4		2	3.2		AI	12.1	0.8
	2.5	4		11.5	18.4		4.5	7.2		6	9.6		8.5	13.6		8	12.8		12	19.2			8.5	13.6	cell-2	6	9.6		OB	6.6	0.7
	4	6.4		7.5	12		5	8		5.5	8.8		2.5	4		4	6.4		4.5	7.2			7.5	12		Mean	6.57778		totalMean	11
	1.5	2.4		8	12.8		4	6.4		16	25.6		2.5	4		2	3.2		3.5	5.6			9	14.4		stde	2.73974		stde	2.0715
	7	11.2		16	25.6		11	17.6		13	20.8		8.5	13.6		4	6.4		6	9.6			7	11.2		sem	0.732226		sem	0.624581
	12.5	20		2	3.2		9	14.4		13	20.8		11.5	18.4		6	9.6		23	36.8			5.5	8.8
	2.5	4		22	35.2	cell-2	6	9.6		3	4.8		3	4.8		4.5	7.2		5.5	8.8			6.5	10.4
	5.5	8.8		5.5	8.8		2	3.2		3	4.8		2.5	4		7.5	12		4	6.4			3.5	5.6
	10	16		6	9.6		13	20.8		3.5	5.6		12	19.2		7	11.2		5.5	8.8			2.5	4
	4	6.4		8.5	13.6		9.5	15.2		2	3.2		8	12.8		4	6.4		8	12.8			5	8					PCcell-1.2	Mean
	4	6.4		2.5	4		2.5	4		2	3.2		3	4.8		3	4.8		12	19.2			3.5	5.6					Ia	9.4
	6.5	10.4		6.5	10.4		8	12.8		2	3.2		7.5	12		3.5	5.6		13	20.8			9.5	15.2					Ib	10.7
	11	17.6		1.5	2.4		2	3.2		4	6.4		13.5	21.6		4	6.4		4.5	7.2			4.5	7.2					II	11.1
	4.5	7.2		2.5	4		11.5	18.4		14	22.4		2.5	4		7	11.2		25	40			15	24					III	11.5
	12	19.2		3.5	5.6		6.5	10.4		7	11.2		7	11.2		11	17.6		9	14.4			9.5	15.2					PCtotalMean	10.675
	2	3.2		1.5	2.4		3.5	5.6		2.5	4		7	11.2		4	6.4		11.5	18.4			14	22.4					stde	0.788591
	4	6.4	cell-2	2	3.2		6.5	10.4		1.5	2.4		2.5	4		6	9.6		7	11.2			15	24					sem	0.16097
	3	4.8		6	9.6		16.5	26.4		1	1.6		8	12.8		4	6.4		23	36.8			17	27.2
	4.5	7.2		7	11.2		5	8		1.5	2.4		5.5	8.8		8	12.8		12.5	20			9	14.4
	4	6.4		2	3.2		5.5	8.8	cell-2	3.5	5.6		7.5	12		13	20.8		16.5	26.4			7	11.2
	5.5	8.8		14	22.4		7	11.2		8	12.8		8	12.8		6.5	10.4		7.5	12			10	16
	1.5	2.4		4	6.4		6.5	10.4		7.5	12		9	14.4		14	22.4		14	22.4		cell-2	7	11.2
	2	3.2		3	4.8		Mean	11.1448		15	24		9	14.4		5	8		10	16			4	6.4
	4.5	7.2		6.5	10.4		stde	5.81055		3	4.8		6	9.6		3.5	5.6		2.5	4			12	19.2
	4	6.4		2.5	4		sem	1.02717		3	4.8		12.5	20		2.5	4		15	24			10	16
	10	16		8.5	13.6					10.5	16.8		4.5	7.2		8.5	13.6		1.5	2.4			3.5	5.6
	7.5	12		5	8					7.5	12		14	22.4		3.5	5.6		3.5	5.6			1.5	2.4
	3	4.8		12	19.2					3	4.8		10	16		15	24		12	19.2			4.5	7.2
	8	12.8		2	3.2					4	6.4		3.5	5.6		8	12.8		3.5	5.6			8	12.8
	4	6.4		12	19.2					11	17.6		4.5	7.2		5.5	8.8		2	3.2			2.5	4
	3	4.8		4	6.4					9.3	14.88		4	6.4		2	3.2		4.5	7.2			15	24
	3.5	5.6		1.5	2.4					8	12.8		10	16		19	30.4		6	9.6			7.8	12.48
	3	4.8		20	32					5	8		5.5	8.8		7	11.2		14.5	23.2			6	9.6
	10	16		13	20.8					12	19.2		11	17.6		18	28.8		15	24	cell-2		4.5	7.2
	1.5	2.4		2.5	4					1	1.6		10	16		4.5	7.2		8.5	13.6			6.5	10.4
	10	16		3.5	5.6					Mean	11.4971		11	17.6		10	16		15	24			7	11.2
	2	3.2		19	30.4					stde	8.37444		8.5	13.6		5	8		7	11.2			6	9.6
	11.5	18.4		1.5	2.4					sem	1.24839		9	14.4		17	27.2		4.5	7.2			1.5	2.4
	1.5	2.4		8	12.8								5.5	8.8		2	3.2		3	4.8			11.5	18.4
	11.5	18.4		4	6.4								7.5	12	cell-2	2.5	4		14	22.4			5.5	8.8
	2.5	4		1.5	2.4								15	24		3	4.8		8	12.8			9	14.4
cell-2	6.5	10.4		Mean	10.6833								2.5	4		3.5	5.6		29	46.4			15	24
	9	14.4		stde	8.39601								5	8		5	8		4.5	7.2			8	12.8
	12	19.2		sem	1.17568								15	24		5.5	8.8		8.5	13.6			4.5	7.2
	2.5	4											12.5	20		4.5	7.2		6.5	10.4			6.5	10.4
	6.5	10.4											12	19.2		4	6.4		9	14.4			6	9.6
	4	6.4											14	22.4		3	4.8		4.5	7.2			7	11.2
	8.5	13.6											15	24		9	14.4		5.5	8.8			12	19.2
	5	8										cell2	15	24		3.5	5.6		7.5	12			4.5	7.2
	3	4.8											2.5	4		16	25.6		7	11.2			8	12.8
	1	1.6											3.5	5.6		3	4.8		3	4.8			14.5	23.2
	3	4.8											3.5	5.6		2.5	4		9	14.4			Mean	12.0634
	2	3.2											4	6.4		9	14.4		9	14.4			stde	6.13233
	11.5	18.4											3	4.8		25	40		3.5	5.6			sem	0.79168
	2	3.2											4	6.4		7.5	12		Mean	14.177
	7	11.2											13	20.8		3	4.8		stde	9.52317
	3.5	5.6											2.5	4		2	3.2		sem	1.20944
	7	11.2											8	12.8		6.5	10.4
	8	12.8											4.5	7.2		6	9.6
	13.5	21.6											1.5	2.4		3	4.8
	3	4.8											6	9.6		5.5	8.8
	6	9.6											8	12.8		6	9.6
	4	6.4											12	19.2		5	8
	3	4.8											7	11.2		12	19.2
	8	12.8											10	16		2	3.2
	2	3.2											14	22.4		3	4.8
	9	14.4											8.5	13.6		3	4.8
	11.5	18.4											6	9.6		5	8
	5	8											7.5	12		3	4.8
	9	14.4											7.5	12		2.5	4
	3.5	5.6											15	24		2.5	4
	5.5	8.8											6	9.6		8	12.8
	7	11.2											9.5	15.2		7	11.2
	2	3.2											14	22.4		15	24
	Mean	9.37284											17	27.2		4	6.4
	stde	5.60809											8	12.8		2	3.2
	sem	0.608282											13.5	21.6		2.5	4
													4	6.4		6	9.6
													9	14.4		7	11.2
													1.5	2.4		18	28.8
													3.5	5.6		10	16
													13	20.8		2	3.2
													5.5	8.8		11	17.6
													14	22.4		13.5	21.6
													13	15		10	16
													14	22.4		3.5	5.6
													9	14.4		6.5	10.4
													14	22.4		7	11.2
													7	11.2		7	11.2
													3	4.8		Mean	10.3417
													8	12.8		stde	7.23809
													12	19.2		sem	0.731157
													9	14.4
													7.5	12
													5	8
													13.5	21.6
													16.5	26.4
													12	19.2
													10	16
													Mean	13.08
													stde	6.49733
													sem	0.62812
