# Supplementary material for: Quantitative analysis of axon collaterals of single pyramidal cells of the anterior piriform cortex of the guinea pig
Source: BMC Neurosci. 2017 Feb 8;18:25. doi: 10.1186/s12868-017-0342-7 (PMC5299671; doi:10.1186/s12868-017-0342-7)
Supplement: Supplementary file 3 — Additional file 3. Raw data for Table 3. [file 12868_2017_342_MOESM3_ESM.xls]

## Sheet: Sheet1
				cell-1					cell-2			cell 1+cell 2	APC
		Proximal		Distal		Mane ±SEM	Proximal		Distal		Mane±SEM	Mane±SEM	Mane±SEM
	1	0.15	20	0.2	26	23 ±2.1	0.09	13	0.07	10	11.5±1.1	17.3±4.1	17.3±6.2
		0.75		0.77			0.69		0.69
	2	0.48	57.8	0.25	32.5	45.2±8.9	0.04	13.5	0.12	10.6	12.1±1	28.7±13.5
		0.83		0.77			1.13		1.13
	3	0.06	7.4	0.1	12.3	9.9±1.7	0.04	4.5	0.09	9.9	7.2±1.9	8.6±1
		0.81		0.81			0.91		0.91				PPC
	4	0.04	5.3	0.01	1.3	3.3±1.4	0.09	8	0.04	3.5	5.8±1.6	4.6±0.9	4.6±0.9
		0.75		0.75			1.13		1.14
															1	2	3	4
										1					23	45.2	9.9	3.3
	1	2	3	4	1	2	3	4		17.3					11.5	12.1	7.2	5.8
	20	57.8	7.4	5.3	13	13.5	4.5	8		28.7				mane	17.25	28.65	8.55	4.55
	26	32.5	12.3	1.3	10	10.6	9.9	3.5		8.6				stde	5.75	16.55	1.35	1.25
mane	23	45.15	9.85	3.3	11.5	12.05	7.2	5.75		18.2				sem	4.06586	11.7026	0.954594	0.883883
stde	3	12.65	2.45	2	1.5	1.45	2.7	2.25		10.0534
sem	2.12132	8.9449	1.73241	1.41421	1.06066	1.0253	1.90919	1.59099		7.1088
	1	2	3	4		1	20	26	13	10		28.4
	20	7.8				2	57.8	32.5	13.5	10.6		23.6
	26	32.5				3	7.4	12.3	4.5	9.9		10.3
	13	13.5					28.4	23.6	10.3333	10.1667		10.1
	10	10.6									mean	18.1
	17.25										stde	9.33059
stde	6.21993										sem	4.6653
